# Supplementary material for: Improving the Risk Assessment of Pesticides through the Integration of Human Biomonitoring and Food Monitoring Data: A Case Study for Chlorpyrifos
Source: Toxics. 2022 Jun 9;10(6):313. doi: 10.3390/toxics10060313 (PMC9228629; doi:10.3390/toxics10060313)
Supplement: Supplementary file 1 [file toxics-10-00313-s001.zip]

Archive with 1 entries (1 files):
- toxics-1735646-supplementary.pdf
